# Supplementary material for: Ultrasensitive Detection of Bacillus anthracis by Real-Time PCR Targeting a Polymorphism in Multi-Copy 16S rRNA Genes and Their Transcripts
Source: Int J Mol Sci. 2021 Nov 12;22(22):12224. doi: 10.3390/ijms222212224 (PMC8618755; doi:10.3390/ijms222212224)
Supplement: Supplementary file 1 [file ijms-22-12224-s001.zip]

Archive with 1 entries (1 files):
- ijms-1441924-SI.pdf
